# Supplementary material for: ‘Inert’ co-formulants of a fungicide mediate acute effects on honey bee learning performance
Source: Sci Rep. 2023 Nov 9;13:19458. doi: 10.1038/s41598-023-46948-6 (PMC10636155; doi:10.1038/s41598-023-46948-6)
Supplement: Supplementary file 1 — Supplementary Information 1. [file 41598_2023_46948_MOESM1_ESM.xlsx]

## Sheet: Formulation acquisition
ID	group	1+	2+	3+	4+	5+	6+	1o	2o	3o	4o	5o	6o
2.07.1	control	0	0	0	0	1	0	0	0	0	0	0	0
2.07.2	control	0	0	0	0	0	1	0	0	0	0	0	0
2.07.3	control	0	0	0	0	1	0	0	0	0	0	0	0
2.07.4	control	0	0	1	1	1	1	0	0	0	0	0	0
2.07.5	control	0	1	1	1	1	1	0	0	0	0	0	0
2.9.8	control	0	1	1	1	1	1	0	0	0	0	0	0
2.9.9	control	0	1	1	1	1	1	0	0	0	0	0	0
2.9.10	control	0	0	0	0	0	0	0	0	0	0	0	0
2.9.11	control	0	0	0	1	0	0	0	0	0	0	0	0
2.9.12	control	0	0	0	0	0	0	0	0	0	0	0	0
2.9.13	control	0	0	1	1	1	1	0	0	0	0	0	0
2.9.15	control	0	0	0	0	0	0	0	0	0	0	0	0
2.9.16	control	0	0	0	0	0	0	0	0	0	0	0	0
2.9.17	control	0	0	1	0	1	0	0	0	0	0	0	0
2.9.18	control	0	1	1	1	1	1	0	0	1	0	0	0
2.9.19	control	0	0	1	1	1	0	0	0	0	0	0	0
2.9.20	control	0	1	1	1	1	1	0	0	0	0	0	0
2.9.24	control	0	0	0	0	0	0	0	0	0	0	0	0
2.9.26	control	0	0	1	0	0	1	0	0	0	0	0	0
2.9.28	control	0	0	0	1	0	0	0	0	0	0	0	0
2.9.30	control	0	0	0	0	0	0	0	0	0	0	0	0
2.11.2	control	0	0	1	1	1	1	0	0	0	0	0	0
2.11.4	control	0	1	1	1	1	1	0	0	0	0	0	0
2.11.6	control	0	0	0	0	0	0	0	0	0	0	0	0
2.11.8	control	0	0	0	0	0	1	0	0	0	0	0	0
2.11.10	control	0	0	0	1	1	1	0	0	0	0	0	0
2.11.11	control	0	1	1	1	1	1	1	1	0	0	0	0
2.11.12	control	0	0	0	0	0	1	0	0	0	0	0	0
2.11.15	control	0	0	0	0	1	0	0	0	0	0	0	0
2.11.16	control	0	1	0	0	1	1	0	0	0	0	0	0
2.11.18	control	0	1	1	1	1	1	1	0	0	1	1	0
2.11.19	control	0	0	0	0	0	0	0	0	0	0	0	0
2.11.20	control	0	1	1	1	1	1	0	1	0	0	0	0
2.14.1	control	0	0	0	0	0	0	0	0	0	0	0	0
2.14.3	control	0	0	1	1	1	1	0	0	0	0	0	0
2.14.4	control	0	1	1	1	1	1	0	0	0	0	0	0
2.14.5	control	0	0	0	1	0	0	0	0	0	0	0	0
2.16.6	control	0	0	1	1	1	1	0	0	0	0	0	0
2.16.7	control	0	0	1	1	1	1	0	0	0	0	0	0
2.16.8	control	0	1	0	0	0	1	0	0	0	0	0	0
2.16.9	control	0	0	1	1	1	0	0	0	0	0	0	0
2.16.10	control	0	1	1	1	1	1	0	0	0	0	0	0
2.16. 11	control	0	0	1	1	0	0	0	0	0	0	0	0
2.16.15	control	0	0	1	0	0	0	0	0	0	1	0	0
2.16.17	control	0	0	0	0	0	0	0	0	0	0	0	0
2.16.19	control	0	0	1	1	1	1	0	0	0	0	0	1
2.16.22	control	0	1	1	1	1	0	1	0	0	1	0	1
2.16.24	control	0	0	0	0	0	0	0	0	0	0	0	0
2.16.28	control	0	0	0	0	1	0	0	0	0	0	0	0
2.16.30	control	0	0	0	1	1	1	0	0	0	0	0	0
2.18.04	control	0	1	1	1	1	1	0	0	0	0	0	0
2.18.06	control	0	0	1	0	1	1	0	0	0	0	0	0
2.18.08	control	0	1	0	0	0	0	0	0	0	0	0	0
2.18.10	control	0	0	0	0	0	0	0	0	0	0	0	0
2.18.11	control	0	0	0	1	1	1	0	0	0	0	0	0
2.18.13	control	0	0	0	1	1	0	0	0	0	0	0	0
2.18.15	control	0	0	0	1	1	1	0	0	0	0	0	0
2.18.17	control	0	0	1	0	0	0	0	0	0	0	0	0
2.18.19	control	0	0	1	1	1	1	0	0	0	0	0	0
2.21.3	control	0	0	1	1	1	1	0	0	0	0	0	0
2.21.4	control	0	0	1	1	1	1	0	0	0	1	0	0
2.21.5	control	0	1	1	1	1	1	0	0	0	1	0	0
2.25.5	control	0	0	0	0	0	0	0	0	0	0	0	0
2.25.8	control	0	1	1	1	1	0	0	0	0	0	0	0
3.2.2	control	0	0	1	0	1	1	0	0	1	0	0	0
3.2.4	control	0	0	1	0	1	1	0	0	0	0	0	0
3.2.8	control	0	0	1	0	1	0	0	0	0	0	0	0
3.2.10	control	0	0	0	0	0	0	0	0	0	0	0	0
3.2.11	control	0	1	1	1	1	1	1	0	1	1	0	0
3.2.12	control	0	0	0	0	0	0	0	0	0	0	0	0
3.2.13	control	0	0	1	0	1	1	0	0	0	0	0	0
3.2.15	control	0	1	0	0	1	0	0	0	0	0	0	0
3.4.2	control	1	1	1	1	1	1	1	0	0	0	0	0
3.4.4	control	0	0	0	1	0	1	0	0	0	0	0	0
3.4.6	control	0	1	1	1	1	1	0	1	0	0	0	0
3.4.8	control	0	1	1	0	0	1	0	1	0	0	0	0
3.4.10	control	0	0	1	0	1	0	0	0	0	0	0	0
3.4.11	control	0	0	0	0	0	0	0	0	0	0	0	0
3.4.12	control	0	0	0	0	0	0	0	0	0	0	0	0
3.4.13	control	1	1	0	1	1	1	1	1	0	1	0	0
3.4.14	control	0	0	0	0	0	0	0	0	0	0	0	0
3.4.15	control	0	1	1	1	1	0	1	0	0	0	1	0
3.7.1	control	0	0	0	0	1	0	0	0	0	0	0	0
3.7.2	control	0	0	1	1	1	1	0	0	0	0	0	0
3.7.3	control	0	1	1	1	1	1	0	1	0	0	0	0
3.7.4	control	0	0	1	1	1	1	0	0	0	0	0	0
3.7.5	control	0	1	1	1	1	1	1	0	0	0	0	0
3.8.6	control	0	0	0	0	0	0	0	0	0	0	0	0
3.8.7	control	0	0	0	1	0	1	0	0	0	0	0	0
3.8.8	control	0	0	0	1	0	0	0	0	0	0	0	0
3.8.9	control	0	1	0	0	1	1	0	0	1	0	0	0
3.14.1	control	0	0	0	0	0	0	0	0	0	0	0	0
3.14.2	control	0	0	0	0	0	1	0	0	0	0	0	0
3.14.3	control	0	1	0	1	1	1	0	0	1	0	0	0
3.16.9	control	0	0	1	1	1	1	0	0	0	0	0	0
3.16.15	control	0	0	0	0	0	0	0	0	0	0	0	0
3.16.18	control	0	0	0	0	0	0	0	0	0	0	0	0
3.18.8	control	0	0	0	0	0	1	0	0	0	0	0	0
3.18.9	control	0	0	0	1	1	0	0	0	0	0	0	0
3.18.10	control	0	0	0	0	0	0	0	0	0	0	0	0
3.18.19	control	0	0	1	1	1	0	0	0	0	0	0	0
3.18.20	control	0	0	0	0	0	0	0	0	0	0	0	0
3.21.1	control	0	0	1	1	1	1	0	0	1	0	0	0
3.21.3	control	0	0	1	1	0	1	0	0	0	0	0	0
2.07.6	51.56 ug Pristine	0	0	0	0	1	1	0	0	0	0	0	0
2.07.8	51.56 ug Pristine	0	1	1	1	1	1	0	0	0	0	0	0
2.07.9	51.56 ug Pristine	0	1	1	1	1	1	0	0	0	0	0	0
2.9.1	51.56 ug Pristine	0	0	0	0	0	0	0	0	0	0	0	0
2.9.2	51.56 ug Pristine	0	0	0	0	0	0	0	0	0	0	0	0
2.9.3	51.56 ug Pristine	0	0	1	1	1	1	0	0	0	0	0	0
2.9.4	51.56 ug Pristine	0	0	0	0	0	0	0	0	0	0	0	0
2.9.5	51.56 ug Pristine	0	0	1	1	1	1	0	0	0	0	0	0
2.9.21	51.56 ug Pristine	0	1	1	1	0	0	0	0	0	0	0	0
2.9.23	51.56 ug Pristine	0	0	1	1	1	1	0	0	0	0	0	0
2.9.25	51.56 ug Pristine	0	0	1	0	0	0	0	0	0	0	0	0
2.9.29	51.56 ug Pristine	0	0	0	1	0	1	0	0	0	0	0	0
2.11.1	51.56 ug Pristine	0	0	0	0	0	0	0	0	0	0	0	0
2.11.3	51.56 ug Pristine	0	1	1	1	0	1	0	0	0	0	0	0
2.11.7	51.56 ug Pristine	0	1	1	1	1	1	1	0	0	0	0	0
2.11.9	51.56 ug Pristine	0	0	1	1	1	1	0	0	0	0	0	0
2.14.7	51.56 ug Pristine	0	0	1	1	1	1	0	0	0	0	0	0
2.14.8	51.56 ug Pristine	0	0	0	0	0	0	0	0	0	0	0	0
2.14.9	51.56 ug Pristine	0	0	1	1	1	1	0	0	0	0	0	0
2.14.10	51.56 ug Pristine	0	0	0	0	0	0	0	0	0	0	0	0
2.16.1	51.56 ug Pristine	0	1	1	1	1	1	0	0	0	0	0	0
2.16.2	51.56 ug Pristine	0	0	0	1	1	0	0	0	0	0	0	0
2.16.3	51.56 ug Pristine	0	1	1	1	1	1	1	1	0	0	0	0
2.16.4	51.56 ug Pristine	0	0	1	1	1	1	0	0	0	0	0	0
2.16.5	51.56 ug Pristine	0	0	1	1	1	1	0	0	0	0	0	0
2.16.18	51.56 ug Pristine	0	0	0	1	0	0	0	0	0	0	0	0
2.16.20	51.56 ug Pristine	0	0	0	0	0	0	0	0	0	0	0	0
2.16.21	51.56 ug Pristine	0	0	0	0	0	0	0	0	0	0	0	0
2.16.27	51.56 ug Pristine	0	0	0	0	0	0	0	0	0	0	0	0
2.16.29	51.56 ug Pristine	0	0	0	0	0	0	0	0	0	0	0	0
2.18.01	51.56 ug Pristine	0	0	0	1	0	1	0	0	0	0	0	0
2.18.03	51.56 ug Pristine	0	0	1	1	1	1	0	0	0	0	0	0
2.18.05	51.56 ug Pristine	0	0	0	0	0	1	1	0	0	0	0	0
2.18.07	51.56 ug Pristine	0	1	1	1	1	1	1	0	0	0	0	0
2.18.09	51.56 ug Pristine	0	0	1	0	0	1	0	0	0	0	0	0
2.18.12	51.56 ug Pristine	0	0	0	1	1	1	1	0	0	0	0	0
2.18.14	51.56 ug Pristine	0	0	1	1	0	0	0	0	0	0	0	0
2.18.16	51.56 ug Pristine	0	0	0	1	1	0	0	0	0	0	0	0
2.18.20	51.56 ug Pristine	0	1	0	1	1	1	0	0	0	0	0	0
2.21.6	51.56 ug Pristine	0	0	0	0	0	1	0	0	0	0	0	0
2.21.8	51.56 ug Pristine	0	0	0	0	1	1	0	0	0	0	0	0
2.21.9	51.56 ug Pristine	0	0	0	0	0	0	0	0	0	0	0	0
2.21.10	51.56 ug Pristine	0	0	0	0	0	0	0	0	0	0	0	0
2.25.3	103.1 ug Pristine	0	1	1	1	1	1	0	0	0	0	0	0
2.25.4	103.1 ug Pristine	0	0	0	0	0	0	0	0	0	0	0	0
2.25.6	103.1 ug Pristine	0	1	1	1	1	1	0	0	0	0	0	0
2.25.10	103.1 ug Pristine	0	0	0	0	0	0	0	0	0	0	0	0
3.2.1	103.1 ug Pristine	0	0	1	0	0	0	0	0	0	1	0	1
3.2.3	103.1 ug Pristine	0	0	0	0	0	0	0	0	0	0	0	0
3.2.5	103.1 ug Pristine	0	0	1	1	1	1	0	0	0	0	0	0
3.2.9	103.1 ug Pristine	0	0	0	1	1	0	0	0	0	0	0	0
3.2.16	103.1 ug Pristine	0	1	1	1	1	1	0	0	0	0	0	0
3.2.17	103.1 ug Pristine	0	0	1	1	1	1	0	0	0	0	0	0
3.2.18	103.1 ug Pristine	0	0	0	0	0	0	0	0	0	0	0	0
3.2.20	103.1 ug Pristine	0	0	1	0	1	1	0	0	0	0	0	0
3.4.1	103.1 ug Pristine	0	0	0	0	0	0	0	0	0	0	0	0
3.4.3	103.1 ug Pristine	0	0	0	1	1	0	0	0	0	0	0	0
3.4.7	103.1 ug Pristine	0	0	0	1	0	0	0	0	0	0	0	0
3.4.9	103.1 ug Pristine	0	0	0	0	0	0	0	0	0	0	0	0
3.4.16	103.1 ug Pristine	0	0	0	0	0	0	0	0	0	0	0	0
3.4.18	103.1 ug Pristine	0	1	1	1	1	1	0	0	1	0	0	0
3.4.19	103.1 ug Pristine	0	1	1	1	1	0	0	1	1	1	0	1
3.4.20	103.1 ug Pristine	0	0	0	1	0	0	0	0	0	0	0	0
3.7.6	103.1 ug Pristine	0	0	0	0	0	0	0	0	0	0	0	0
3.7.8	103.1 ug Pristine	0	1	1	1	1	1	0	0	0	0	0	0
3.7.9	103.1 ug Pristine	0	0	1	1	1	1	0	0	0	0	0	0
3.7.10	103.1 ug Pristine	0	1	1	1	1	1	0	0	0	0	0	0
3.8.2	103.1 ug Pristine	0	0	0	0	0	0	0	0	0	0	0	0
3.8.3	103.1 ug Pristine	0	0	1	1	1	0	0	0	0	0	0	0
3.8.4	103.1 ug Pristine	0	0	1	0	1	0	0	0	0	0	0	0
3.8.5	103.1 ug Pristine	0	1	1	1	1	1	1	0	0	0	0	1
3.14.4	103.1 ug Pristine	0	0	1	1	0	0	0	0	1	0	0	0
3.14.5	103.1 ug Pristine	0	1	0	0	1	0	0	0	0	0	0	0
3.14.6	103.1 ug Pristine	0	0	1	1	0	1	0	0	0	0	0	0
3.14.7	103.1 ug Pristine	0	0	0	0	0	0	0	0	0	0	0	0
3.14.10	103.1 ug Pristine	0	0	0	0	0	0	0	0	0	0	0	0
3.16.1	103.1 ug Pristine	0	0	1	1	1	1	0	0	0	1	0	0
3.16.2	103.1 ug Pristine	0	0	0	0	0	0	0	0	0	0	0	0
3.16.3	103.1 ug Pristine	0	0	0	0	0	1	0	0	0	0	0	0
3.16.4	103.1 ug Pristine	0	0	0	0	0	0	0	0	0	0	0	0
3.16.6	103.1 ug Pristine	0	0	0	0	0	0	0	0	0	0	0	0
3.16.12	103.1 ug Pristine	0	0	0	0	1	0	0	0	0	0	0	0
3.16.13	103.1 ug Pristine	0	1	1	1	1	1	1	1	0	0	0	0
3.16.14	103.1 ug Pristine	0	0	1	1	1	1	0	0	0	0	0	0
3.16.16	103.1 ug Pristine	0	0	0	0	0	1	0	0	0	0	0	0
3.16.17	103.1 ug Pristine	0	0	0	1	1	1	0	0	0	0	0	0
3.16.19	103.1 ug Pristine	0	0	1	1	0	0	0	0	0	0	0	0
3.18.1	103.1 ug Pristine	0	0	0	0	0	0	0	0	0	0	0	0
3.18.2	103.1 ug Pristine	0	0	0	0	0	0	0	0	0	0	0	0
3.18.3	103.1 ug Pristine	0	0	0	0	1	0	0	0	0	0	0	0
3.18.4	103.1 ug Pristine	0	0	0	0	0	0	0	0	0	0	0	0
3.18.5	103.1 ug Pristine	0	0	0	1	1	0	0	0	0	0	0	0
3.18.6	103.1 ug Pristine	0	1	0	0	0	1	0	0	0	0	0	0
3.18.7	103.1 ug Pristine	0	0	0	1	0	1	0	0	0	0	0	0
3.18.11	103.1 ug Pristine	0	0	0	0	0	0	0	1	0	0	0	0
3.18.12	103.1 ug Pristine	0	0	1	1	0	1	0	0	0	0	0	0
3.18.13	103.1 ug Pristine	0	1	1	1	1	1	0	0	0	0	0	0
3.18.14	103.1 ug Pristine	0	0	1	1	0	0	0	0	0	0	0	0
3.18.15	103.1 ug Pristine	0	1	1	1	1	1	0	0	0	0	0	0
3.18.16	103.1 ug Pristine	0	0	1	0	0	0	0	0	0	0	0	0
3.18.17	103.1 ug Pristine	0	0	0	0	0	1	0	0	0	0	0	0
3.21.4	103.1 ug Pristine	0	0	1	0	0	1	0	0	0	0	0	0
3.21.5	103.1 ug Pristine	0	1	1	1	1	1	0	0	1	0	0	0
3.21.6	103.1 ug Pristine	0	0	0	0	0	1	0	0	0	0	0	0
3.21.7	103.1 ug Pristine	0	0	1	1	1	1	0	0	0	0	0	0
3.21.8	103.1 ug Pristine	0	0	0	1	0	0	0	0	0	0	0	0
3.21.9	103.1 ug Pristine	0	1	0	1	1	1	0	0	0	0	0	0
3.21.10	103.1 ug Pristine	0	0	0	0	0	1	0	0	0	0	0	0

## Sheet: Formulation extinction
ID	group	1	2	3	4	5	6
2.07.1	control	0	0	0	0	0	0
2.07.2	control	1	1	1	1	1	0
2.07.3	control	1	0	0	1	1	0
2.07.4	control	1	1	1	1	1	1
2.07.5	control	1	1	1	1	1	1
2.9.8	control	1	1	1	1	1	1
2.9.9	control	1	1	1	1	1	0
2.9.10	control	0	0	1	0	1	1
2.9.11	control	0	0	0	1	0	0
2.9.12	control	0	0	0	0	0	0
2.9.13	control	1	1	1	1	1	0
2.9.15	control	0	1	0	1	1	0
2.9.16	control	0	0	0	0	0	0
2.9.17	control	0	1	0	1	1	1
2.9.18	control	1	1	1	1	1	1
2.9.19	control	0	0	0	1	1	0
2.9.20	control	1	0	1	1	0	0
2.9.24	control	0	0	0	0	0	0
2.9.26	control	0	0	0	0	0	0
2.9.28	control	0	0	0	0	0	0
2.9.30	control	0	0	0	0	0	0
2.11.2	control	1	1	1	1	1	1
2.11.4	control	1	1	0	1	1	0
2.11.6	control	1	1	1	1	0	1
2.11.8	control	0	0	0	0	0	0
2.11.10	control	1	1	0	1	1	0
2.11.11	control	1	1	1	1	1
2.11.12	control	1	0	0	0	0	1
2.11.15	control	1	1	1	0	0	0
2.11.16	control	1	1	1	1	1
2.11.18	control	1	1	1	1	1	1
2.11.19	control	0	0	0	1	0
2.11.20	control	1	1	1	1	1	1
2.14.1	control	0	0	0	0	0	0
2.14.3	control	1	0	1	0	0	0
2.14.4	control	1	1	1	1	1	1
2.14.5	control	0	0	0	0	1	0
2.16.6	control	1	0	1	1	1	1
2.16.7	control	1	1	1	1	0	0
2.16.8	control	0	1	1	0	0	0
2.16.9	control	0	0	1	0	0	0
2.16.10	control	1	1	1	1	1	1
2.16. 11	control	0	0	0	0	0	0
2.16.15	control	0	1	1	1	1	0
2.16.17	control	NA	NA	NA	NA	NA	NA
2.16.19	control	1	1	1	1	1	1
2.16.22	control	1	1	1	1	1	1
2.16.24	control	0	0	0	0	0	0
2.16.28	control	0	0	0	0	1	0
2.16.30	control	1	1	1	1	1	0
2.18.04	control	1	1	1	1	1	1
2.18.06	control	1	0	0	0	1	0
2.18.08	control	0	0	0	0	0	0
2.18.10	control	0	0	0	0	0	0
2.18.11	control	1	1	1	1	1	1
2.18.13	control	0	1	0	0	1	0
2.18.15	control	0	1	1	1	1	1
2.18.17	control	0	1	0	0	0	0
2.18.19	control	1	1	1	1	0	1
2.21.3	control	1	1	1	1	0	0
2.21.4	control	1	1	1	1	1	1
2.21.5	control	1	1	1	1	0	0
2.25.5	control	NA	NA	NA	NA	NA	NA
2.25.8	control	1	1	1	1	1	1
3.2.2	control	0	1	1	0	1	0
3.2.4	control	1	1	1	0	1	1
3.2.8	control	1	1	0	0	1	1
3.2.10	control	0	0	0	0	0	0
3.2.11	control	1	1	1	1	1	1
3.2.12	control	1	1	0	0	1	1
3.2.13	control	NA	NA	NA	NA	NA	NA
3.2.15	control	0	0	0	0	0	0
3.4.2	control	1	1	0	0	1	0
3.4.4	control	1	0	0	0	0	1
3.4.6	control	1	1	1	1	1	1
3.4.8	control	0	0	0	1	0	0
3.4.10	control	0	0	0	0	0	0
3.4.11	control	NA	NA	NA	NA	NA	NA
3.4.12	control	0	0	0	0	0	0
3.4.13	control	1	1	1	1	0	0
3.4.14	control	NA	NA	NA	NA	NA	NA
3.4.15	control	1	1	1	1	0	0
3.7.1	control	0	0	0	0	0	0
3.7.2	control	1	1	1	1	0	0
3.7.3	control	1	1	1	1	1	0
3.7.4	control	1	1	0	0	1	0
3.7.5	control	1	1	1	1	0	0
3.8.6	control	0	0	0	0	0	0
3.8.7	control	0	1	1	1	0	0
3.8.8	control	1	0	0	0	0	0
3.8.9	control	1	1	1	0	0	0
3.14.1	control	0	0	0	0	0	0
3.14.2	control	0	0	0	0	0	0
3.14.3	control	1	1	1	1	1	1
3.16.9	control	1	1	1	1	1	0
3.16.15	control	0	0	0	0	0	0
3.16.18	control	0	0	0	0	0	0
3.18.8	control	0	1	0	0	0	0
3.18.9	control	1	0	0	0	1	0
3.18.10	control	0	0	0	0	0	0
3.18.19	control	0	0	0	0	0	0
3.18.20	control	NA	NA	NA	NA	NA	NA
3.21.1	control	0	1	1	1	1	1
3.21.3	control	1	1	1	0	1	1
2.07.6	51.56 ug Pristine	0	1	0	1	0	0
2.07.8	51.56 ug Pristine	1	1	1	1	0	0
2.07.9	51.56 ug Pristine	1	1	1	1	0	1
2.9.1	51.56 ug Pristine	0	0	0	0	0	0
2.9.2	51.56 ug Pristine	0	0	0	0	0	0
2.9.3	51.56 ug Pristine	1	0	0	1	1	1
2.9.4	51.56 ug Pristine	0	0	0	0	0	0
2.9.5	51.56 ug Pristine	1	1	1	1	1	0
2.9.21	51.56 ug Pristine	0	0	0	0	0	0
2.9.23	51.56 ug Pristine	1	1	1	0	0	0
2.9.25	51.56 ug Pristine	0	0	0	0	0	0
2.9.29	51.56 ug Pristine	1	1	1	0	0	0
2.11.1	51.56 ug Pristine	0	0	0	0	0	0
2.11.3	51.56 ug Pristine	0	0	0	0	0	0
2.11.7	51.56 ug Pristine	1	1	1	0	1	1
2.11.9	51.56 ug Pristine	1	1	1	1	1	1
2.14.7	51.56 ug Pristine	1	1	1	1	0	1
2.14.8	51.56 ug Pristine	1	1	0	1	1	0
2.14.9	51.56 ug Pristine	1	0	1	1	1	1
2.14.10	51.56 ug Pristine	0	0	0	0	0	0
2.16.1	51.56 ug Pristine	1	1	1	1	1	1
2.16.2	51.56 ug Pristine	NA	NA	NA	NA	NA	NA
2.16.3	51.56 ug Pristine	1	1	1	1	1	1
2.16.4	51.56 ug Pristine	1	1	1	1	1	1
2.16.5	51.56 ug Pristine	1	0	1	0	1	0
2.16.18	51.56 ug Pristine	0	0	1	0	0	0
2.16.20	51.56 ug Pristine	0	0	0	0	0	0
2.16.21	51.56 ug Pristine	0	0	0	0	0	0
2.16.27	51.56 ug Pristine	0	1	0	0	0	0
2.16.29	51.56 ug Pristine	0	0	0	0	0	0
2.18.01	51.56 ug Pristine	1	0	0	0	1	1
2.18.03	51.56 ug Pristine	1	0	1	1	0	1
2.18.05	51.56 ug Pristine	1	1	0	0	1	0
2.18.07	51.56 ug Pristine	1	1	1	1	1	0
2.18.09	51.56 ug Pristine	0	0	0	0	0	0
2.18.12	51.56 ug Pristine	1	1	1	1	1	1
2.18.14	51.56 ug Pristine	0	0	0	0	0	0
2.18.16	51.56 ug Pristine	0	0	0	0	0	0
2.18.20	51.56 ug Pristine	1	1	1	1	0	1
2.21.6	51.56 ug Pristine	1	0	0	0	0	0
2.21.8	51.56 ug Pristine	0	0	1	1	1	0
2.21.9	51.56 ug Pristine	0	0	1	0	1	0
2.21.10	51.56 ug Pristine	0	0	0	0	1	1
2.25.3	103.1 ug Pristine	1	1	1	1	0	1
2.25.4	103.1 ug Pristine	0	0	0	0	0	0
2.25.6	103.1 ug Pristine	1	1	1	1	1	1
2.25.10	103.1 ug Pristine	0	0	0	0	0	0
3.2.1	103.1 ug Pristine	1	1	0	1	0	0
3.2.3	103.1 ug Pristine	0	0	0	0	0	0
3.2.5	103.1 ug Pristine	1	1	1	1	0	0
3.2.9	103.1 ug Pristine	1	1	1	1	1	0
3.2.16	103.1 ug Pristine	1	1	1	0	1	1
3.2.17	103.1 ug Pristine	1	1	1	1	0	0
3.2.18	103.1 ug Pristine	0	0	0	0		0
3.2.20	103.1 ug Pristine	1	1	0	0	0	0
3.4.1	103.1 ug Pristine	NA	NA	NA	NA	NA	NA
3.4.3	103.1 ug Pristine	0	0	0	0	0	0
3.4.7	103.1 ug Pristine	0	0	0	0	0	0
3.4.9	103.1 ug Pristine	NA	NA	NA	NA	NA	NA
3.4.16	103.1 ug Pristine	1	0	0	0	0	1
3.4.18	103.1 ug Pristine	0	0	0	0	0	0
3.4.19	103.1 ug Pristine	1	1	1	0	0	1
3.4.20	103.1 ug Pristine	1	1	0	0	0	0
3.7.6	103.1 ug Pristine	0	0	0	0	0	0
3.7.8	103.1 ug Pristine	1	1	1	1	1	1
3.7.9	103.1 ug Pristine	1	1	1	0	1	0
3.7.10	103.1 ug Pristine	1	0	1	1	0	1
3.8.2	103.1 ug Pristine	0	0	0	0	0	0
3.8.3	103.1 ug Pristine	0	1	0	0	0	0
3.8.4	103.1 ug Pristine	0	1	1	1	1	0
3.8.5	103.1 ug Pristine	1	1	1	1	1	1
3.14.4	103.1 ug Pristine	0	1	0	1	0	1
3.14.5	103.1 ug Pristine	0	0	0	0	0	0
3.14.6	103.1 ug Pristine	1	1	1	0	0	0
3.14.7	103.1 ug Pristine	0	0	0	0	0	0
3.14.10	103.1 ug Pristine	0	0	0	0	0	0
3.16.1	103.1 ug Pristine	1	1	1	1	0	0
3.16.2	103.1 ug Pristine	0	0	0	0	0	0
3.16.3	103.1 ug Pristine	0	0	0	0	0	0
3.16.4	103.1 ug Pristine	0	0	0	0	0	0
3.16.6	103.1 ug Pristine	0	0	0	0	0	0
3.16.12	103.1 ug Pristine	0	0	0	0	0	0
3.16.13	103.1 ug Pristine	1	0	0	0	0	0
3.16.14	103.1 ug Pristine	1	1	1	1	0	0
3.16.16	103.1 ug Pristine	1	0	0	0	0	1
3.16.17	103.1 ug Pristine	1	0	0	0	0	0
3.16.19	103.1 ug Pristine	0	1	0	1	0	0
3.18.1	103.1 ug Pristine	0	0	0	0	0	0
3.18.2	103.1 ug Pristine	0	0	0	0	0	0
3.18.3	103.1 ug Pristine	0	0	0	0	0	0
3.18.4	103.1 ug Pristine	0	0	0	0	0	0
3.18.5	103.1 ug Pristine	0	0	0	0	0	0
3.18.6	103.1 ug Pristine	1	0	0	0	0	1
3.18.7	103.1 ug Pristine	0	0	0	1	0	0
3.18.11	103.1 ug Pristine	0	0	0	0	0	0
3.18.12	103.1 ug Pristine	1	1	1	0	0	0
3.18.13	103.1 ug Pristine	1	1	0	1	0	0
3.18.14	103.1 ug Pristine	0	0	1	0	0	0
3.18.15	103.1 ug Pristine	1	1	1	0	0	1
3.18.16	103.1 ug Pristine	0	0	1	0	0	0
3.18.17	103.1 ug Pristine	0	0	1	0	1	1
3.21.4	103.1 ug Pristine	1	1	0	1	1	1
3.21.5	103.1 ug Pristine	1	1	1	1	0	0
3.21.6	103.1 ug Pristine	0	0	0	0	0	0
3.21.7	103.1 ug Pristine	1	1	1	1	1	1
3.21.8	103.1 ug Pristine	0	0	0	1	1	1
3.21.9	103.1 ug Pristine	1	0	1	1	0	0
3.21.10	103.1 ug Pristine	1	0	1	1	1	1

## Sheet: Active ingredients acquisition
ID	group	1+	2+	3+	4+	5+	6+	1o	2o	3o	4o	5o	6o
3.30.1	control	0	0	0	0	0	0	0	0	0	0	0	0
3.30.2	control	0	0	1	0	1	1	0	0	0	0	0	0
3.30.5	control	0	0	1	1	1	1	0	0	0	0	0	0
3.30.11	control	0	0	0	0	0	0	0	0	0	0	0	0
3.30.14	control	0	0	0	0	0	0	0	0	0	0	0	0
3.30.24	control	1	1	1	0	1	1	0	0	0	0	0	0
3.30.26	control	0	0	0	0	0	0	0	0	0	0	0	0
3.30.27	control	0	0	0	0	0	0	0	0	0	0	0	0
3.30.30	control	0	0	0	0	0	0	0	0	0	0	0	0
4.1.2	control	0	1	1	1	1	1	0	0	0	0	0	0
4.1.4	control	0	0	0	1	0	0	0	0	0	0	0	0
4.1.6	control	0	0	0	0	0	0	0	0	0	0	0	0
4.1.8	control	0	0	0	0	0	0	0	0	0	0	0	0
4.1.11	control	0	0	0	0	0	0	0	0	0	0	0	0
4.1.13	control	0	0	0	0	0	0	0	0	0	0	0	0
4.1.14	control	0	1	1	1	0	1	1	0	0	0	0	0
4.1.15	control	0	0	1	1	1	1	0	0	0	0	0	0
4.6.1	control	0	0	1	0	0	0	0	0	0	0	0	0
4.6.2	control	0	0	0	0	0	0	0	0	0	0	0	0
4.6.3	control	0	1	1	1	1	1	1	0	0	0	0	0
4.6.4	control	0	1	1	1	1	1	0	0	0	0	0	0
4.6.5	control	0	1	1	1	1	1	0	0	0	0	0	0
4.6.12	control	0	0	0	0	0	0	0	0	0	0	0	0
4.6.14	control	0	0	0	0	0	0	0	0	0	0	0	0
4.6.18	control	0	0	0	0	0	0	0	0	0	0	0	0
4.6.20	control	0	0	0	0	0	0	0	0	0	0	0	0
4.8.2	control	0	1	1	1	1	1	1	1	0	0	0	0
4.8.6	control	0	0	0	0	1	1	0	0	0	0	0	0
4.8.8	control	0	0	0	0	0	0	0	0	0	0	0	0
4.8.10	control	0	0	0	0	1	1	0	0	0	0	0	0
4.11.1	control	0	0	0	0	0	0	0	0	0	0	0	0
4.11.2	control	0	0	0	1	1	1	0	0	0	0	0	0
4.11.3	control	0	1	1	1	1	1	0	1	0	0	0	0
4.13.3	control	0	0	0	0	0	0	0	0	0	0	0	0
4.13.12	control	0	0	0	0	0	0	0	0	0	0	0	0
4.13.14	control	0	0	0	0	0	0	0	0	0	0	0	0
4.13.16	control	0	0	0	1	1	0	1	0	0	1	0	0
4.13.18	control	0	0	1	1	1	1	0	1	0	0	0	0
4.13.21	control	0	0	0	1	1	1	0	0	0	0	0	0
4.13.22	control	0	1	1	1	1	1	1	1	0	0	0	0
4.13.23	control	0	0	0	1	1	0	0	0	0	0	0	0
4.13.24	control	0	0	0	0	1	0	0	0	0	0	0	0
4.13.25	control	0	0	0	1	1	1	0	0	0	0	0	0
4.14.7	control	0	0	1	0	1	1	0	0	0	0	0	0
4.14.8	control	0	0	0	1	1	1	0	0	0	0	0	0
4.14.9	control	0	0	1	0	1	1	0	0	0	0	0	0
4.15.2	control	0	1	1	1	1	1	0	1	0	0	0	0
4.15.4	control	0	1	1	1	1	1	0	0	0	0	1	0
4.15.6	control	0	0	1	0	0	0	0	0	0	0	0	0
4.15.11	control	0	0	0	0	0	0	0	0	0	0	0	0
4.15.13	control	0	0	1	1	1	1	0	0	0	0	0	0
4.15.14	control	0	0	0	0	0	0	0	0	0	0	0	0
4.18.6	control	0	0	1	1	1	1	0	0	0	0	0	0
4.18.7	control	1	0	1	1	1	1	1	1	0	0	0	0
4.18.9	control	0	0	0	0	1	1	0	0	0	0	0	0
4.20.7	control	0	0	0	0	0	0	0	0	0	0	0	0
4.20.8	control	0	0	0	0	0	0	0	0	0	0	0	0
4.20.9	control	0	0	0	0	0	0	0	0	0	0	0	0
4.20.14	control	0	0	0	0	0	0	0	0	0	0	0	0
4.20.21	control	0	0	0	0	0	0	0	0	0	0	0	0
4.20.22	control	0	0	1	1	1	1	0	0	1	0	0	0
4.20.23	control	0	0	0	0	0	0	0	0	0	0	0	0
4.20.25	control	1	0	1	1	1	1	0	0	1	1	0	1
4.22.3	control	0	0	0	0	0	0	0	0	0	0	0	0
4.22.4	control	0	0	0	0	0	0	0	0	0	0	0	0
4.22.6	control	0	1	1	1	1	1	0	1	1	1	1	0
4.22.12	control	0	0	0	1	0	0	0	0	0	0	0	0
4.22.16	control	0	0	0	0	0	0	0	0	0	0	0	0
4.22.18	control	0	0	0	0	0	0	0	0	0	0	0	0
4.22.20	control	0	0	0	0	0	0	0	0	0	0	0	0
3.30.6	boscalid/pyraclostrobin	0	0	0	0	0	0	0	0	0	0	0	0
3.30.7	boscalid/pyraclostrobin	0	0	0	0	0	0	0	0	0	0	0	0
3.30.9	boscalid/pyraclostrobin	0	0	0	0	0	0	0	0	0	0	0	0
3.30.10	boscalid/pyraclostrobin	0	0	0	0	0	0	0	0	0	0	0	0
3.30.18	boscalid/pyraclostrobin	0	0	0	1	1	1	0	0	0	0	0	0
3.30.21	boscalid/pyraclostrobin	0	0	1	1	0	0	0	0	0	0	0	0
3.30.23	boscalid/pyraclostrobin	0	1	1	1	0	1	0	0	0	0	0	0
3.30.25	boscalid/pyraclostrobin	0	1	0	0	0	0	0	0	0	1	0	0
3.30.28	boscalid/pyraclostrobin	0	0	1	1	0	0	0	0	0	0	0	0
3.30.29	boscalid/pyraclostrobin	0	0	0	0	1	1	0	0	0	0	0	0
4.1.1	boscalid/pyraclostrobin	0	0	0	1	0	0	0	0	0	0	0	0
4.1.3	boscalid/pyraclostrobin	0	1	0	0	0	0	0	0	0	0	0	0
4.1.7	boscalid/pyraclostrobin	0	0	0	0	0	0	0	0	0	0	0	0
4.1.9	boscalid/pyraclostrobin	0	0	0	0	0	1	0	0	0	0	0	0
4.1.17	boscalid/pyraclostrobin	0	0	0	0	0	0	0	0	0	0	0	0
4.1.18	boscalid/pyraclostrobin	0	0	0	0	0	0	0	0	0	0	0	0
4.1.19	boscalid/pyraclostrobin	0	0	0	0	0	0	0	0	0	0	0	0
4.1.20	boscalid/pyraclostrobin	0	0	0	1	1	1	1	1	0	0	1	0
4.6.7	boscalid/pyraclostrobin	0	0	1	1	1	1	0	0	0	0	0	0
4.6.8	boscalid/pyraclostrobin	0	0	0	0	1	1	0	0	0	0	0	0
4.6.9	boscalid/pyraclostrobin	0	0	0	1	0	0	0	0	0	0	0	0
4.6.10	boscalid/pyraclostrobin	0	1	1	1	1	0	0	0	0	0	0	0
4.6.11	boscalid/pyraclostrobin	0	0	1	1	1	1	0	0	0	1	0	0
4.6.13	boscalid/pyraclostrobin	1	0	1	1	1	1	0	1	0	0	0	0
4.6.15	boscalid/pyraclostrobin	0	0	0	1	1	1	0	0	0	0	0	0
4.6.17	boscalid/pyraclostrobin	0	0	0	0	0	0	0	0	0	0	0	0
4.8.3	boscalid/pyraclostrobin	0	1	0	1	1	0	0	0	0	0	0	0
4.8.7	boscalid/pyraclostrobin	0	0	0	0	0	0	0	0	0	0	0	0
4.8.9	boscalid/pyraclostrobin	0	1	1	1	1	0	0	0	0	0	0	0
4.11.6	boscalid/pyraclostrobin	0	0	0	0	0	0	0	0	0	0	0	0
4.11.7	boscalid/pyraclostrobin	0	1	0	0	0	0	0	0	0	0	0	0
4.11.9	boscalid/pyraclostrobin	1	1	1	1	0	0	0	0	0	0	0	0
4.11.10	boscalid/pyraclostrobin	0	1	1	0	0	0	0	0	0	0	0	0
4.13.6	boscalid/pyraclostrobin	0	1	1	1	1	1	0	0	0	0	0	0
4.13.7	boscalid/pyraclostrobin	0	0	0	0	0	0	0	0	0	0	0	0
4.13.9	boscalid/pyraclostrobin	0	1	1	0	1	1	0	0	0	0	0	0
4.13.10	boscalid/pyraclostrobin	0	0	0	0	0	0	0	0	0	0	0	0
4.13.11	boscalid/pyraclostrobin	0	1	1	1	1	1	1	0	1	0	0	0
4.13.15	boscalid/pyraclostrobin	0	0	0	0	0	1	0	0	0	0	0	0
4.13.17	boscalid/pyraclostrobin	0	0	0	0	0	0	0	0	0	0	0	0
4.13.19	boscalid/pyraclostrobin	0	1	1	1	0	0	0	1	0	0	0	0
4.13.20	boscalid/pyraclostrobin	0	0	1	0	0	0	1	0	0	0	0	0
4.13.26	boscalid/pyraclostrobin	0	1	1	1	0	1	0	0	0	0	0	0
4.13.27	boscalid/pyraclostrobin	0	1	1	1	1	1	0	1	0	0	0	0
4.13.28	boscalid/pyraclostrobin	0	0	0	0	0	0	0	0	0	0	0	0
4.13.29	boscalid/pyraclostrobin	0	0	0	0	1	1	0	0	0	0	0	0
4.13.30	boscalid/pyraclostrobin	0	1	1	1	1	1	0	0	0	0	0	0
4.14.1	boscalid/pyraclostrobin	0	0	0	0	1	0	0	0	0	0	0	0
4.14.2	boscalid/pyraclostrobin	0	0	0	1	1	0	0	0	0	0	0	0
4.14.3	boscalid/pyraclostrobin	0	0	0	0	0	0	0	0	0	0	0	0
4.14.4	boscalid/pyraclostrobin	0	0	1	1	1	1	0	0	0	0	0	0
4.15.5	boscalid/pyraclostrobin	0	0	0	0	0	0	0	0	0	0	0	0
4.15.7	boscalid/pyraclostrobin	0	0	1	0	1	0	0	0	0	0	0	0
4.15.8	boscalid/pyraclostrobin	0	0	1	1	1	1	0	0	0	0	0	0
4.15.10	boscalid/pyraclostrobin	0	0	1	1	1	1	0	0	0	0	0	0
4.15.16	boscalid/pyraclostrobin	0	0	1	0	1	1	0	0	0	0	0	1
4.15.17	boscalid/pyraclostrobin	0	0	1	1	1	1	0	0	0	0	0	0
4.15.18	boscalid/pyraclostrobin	0	0	0	0	0	0	0	0	0	0	0	0
4.15.19	boscalid/pyraclostrobin	1	0	1	1	1	1	0	0	0	0	0	0
4.18.1	boscalid/pyraclostrobin	0	0	0	1	1	1	0	0	0	0	0	0
4.18.2	boscalid/pyraclostrobin	0	0	0	0	0	1	0	0	0	0	0	0
4.18.3	boscalid/pyraclostrobin	0	0	0	1	1	1	0	0	0	0	0	0
4.18.4	boscalid/pyraclostrobin	0	0	0	1	0	1	0	0	0	0	0	0
4.18.5	boscalid/pyraclostrobin	0	0	0	0	0	0	0	0	0	0	0	0
4.20.1	boscalid/pyraclostrobin	0	0	0	0	1	1	0	0	0	0	0	1
4.20.2	boscalid/pyraclostrobin	0	0	0	0	0	0	0	0	0	0	0	0
4.20.3	boscalid/pyraclostrobin	0	0	1	0	1	1	0	0	0	0	0	0
4.20.4	boscalid/pyraclostrobin	0	0	0	0	0	0	0	0	0	0	0	0
4.20.5	boscalid/pyraclostrobin	0	1	1	0	1	0	1	0	0	0	0	0
4.20.13	boscalid/pyraclostrobin	0	0	0	0	0	0	0	0	0	0	0	0
4.20.26	boscalid/pyraclostrobin	0	0	0	1	0	0	0	1	0	0	0	0
4.20.29	boscalid/pyraclostrobin	0	0	1	0	0	1	1	1	0	0	1	0
4.22.7	boscalid/pyraclostrobin	0	0	0	0	0	0	0	0	0	0	0	0
4.22.8	boscalid/pyraclostrobin	0	1	1	1	1	1	1	0	0	0	0	0
4.22.9	boscalid/pyraclostrobin	0	0	0	0	0	0	0	0	0	0	0	0
4.22.11	boscalid/pyraclostrobin	0	0	1	1	0	0	0	0	0	0	0	0
4.22.19	boscalid/pyraclostrobin	0	0	0	0	0	0	0	0	0	0	0	0

## Sheet: Active ingredients extinction
ID	group	1	2	3	4	5	6
3.30.1	control	0	0	0	0	0	0
3.30.2	control	1	0	1	1	1	0
3.30.5	control	1	1	1	1	1	0
3.30.11	control	0	0	0	0	0	0
3.30.14	control	0	0	0	0	0	0
3.30.24	control	1	1	1	1	1	1
3.30.26	control	0	0	0	0	0	0
3.30.27	control	0	0	0	0	0	0
3.30.30	control	0	0	0	0	0	0
4.1.2	control	1	1	1	1	0	1
4.1.4	control	1	1	0	0	0	0
4.1.6	control	0	0	0	0	0	0
4.1.8	control	0	0	0	0	0	0
4.1.11	control	0	0	0	0	0	0
4.1.13	control	0	0	0	0	0	0
4.1.14	control	0	1	0	0	0	0
4.1.15	control	0	0	0	0	1	0
4.6.1	control	1	0	0	1	0	0
4.6.2	control	0	0	0	0	0	0
4.6.3	control	1	0	1	1	1	1
4.6.4	control	0	0	1	1	1	1
4.6.5	control	1	0	1	1	1	1
4.6.12	control	0	0	1	0	0	0
4.6.14	control	0	0	0	0	0	0
4.6.18	control	0	0	0	0	0	0
4.6.20	control	0	0	0	0	0	0
4.8.2	control	1	1	0	0	1	1
4.8.6	control	1	0	1	1	0	0
4.8.8	control	0	0	0	0	0	0
4.8.10	control	0	1	0	1	0	0
4.11.1	control	0	1	0	0	0	1
4.11.2	control	1	0	1	1	0	0
4.11.3	control	1	1	1	1	1	1
4.13.3	control	0	0	0	0	0	0
4.13.12	control	0	0	0	0	0	0
4.13.14	control	0	0	0	0	0	0
4.13.16	control	1	1	1	0	0	1
4.13.18	control	1	0	1	1	1	1
4.13.21	control	1	1	1	0	0	0
4.13.22	control	1	1	0	1	0	1
4.13.23	control	1	0	0	1	0	0
4.13.24	control	1	1	1	0	1	1
4.13.25	control	0	1	0	1	1	1
4.14.7	control	1	1	1	0	0	0
4.14.8	control	1	1	1	1	0	0
4.14.9	control	1	1	1	1	1	1
4.15.2	control	1	1	0	1	1	1
4.15.4	control	1	1	1	1	0	0
4.15.6	control	0	0	0	0	0	0
4.15.11	control	0	0	1	0	0	0
4.15.13	control	1	1	1	1	1	1
4.15.14	control	0	0	0	0	0	0
4.18.6	control	1	1	0	0	0	0
4.18.7	control	1	0	1	1	1	1
4.18.9	control	1	1	1	0	0	1
4.20.7	control	0	0	0	0	0	0
4.20.8	control	0	0	0	0	0	0
4.20.9	control	0	0	0	0	0	0
4.20.14	control	0	0	1	0	0	0
4.20.21	control	0	0	0	0	0	0
4.20.22	control	1	1	1	0	1	1
4.20.23	control	0	0	0	0	0	0
4.20.25	control	1	1	1	1	1	1
4.22.3	control	0	0	0	0	0	0
4.22.4	control	0	0	0	0	0	0
4.22.6	control	1	1	1	1	1	1
4.22.12	control	0	0	0	0	0	0
4.22.16	control	0	0	0	0	1	1
4.22.18	control	0	0	0	0	0	0
4.22.20	control	0	0	0	0	0	0
3.30.6	boscalid/pyraclostrobin	0	0	0	0	0	0
3.30.7	boscalid/pyraclostrobin	0	0	0	0	0	0
3.30.9	boscalid/pyraclostrobin	0	0	0	0	0	0
3.30.10	boscalid/pyraclostrobin	0	0	0	0	0	0
3.30.18	boscalid/pyraclostrobin	1	1	0	1	0	0
3.30.21	boscalid/pyraclostrobin	0	0	0	0	0	0
3.30.23	boscalid/pyraclostrobin	1	1	1	0	0	0
3.30.25	boscalid/pyraclostrobin	0	1	0	0	1	0
3.30.28	boscalid/pyraclostrobin	0	0	0	0	0	0
3.30.29	boscalid/pyraclostrobin	1	1	1	1	1	1
4.1.1	boscalid/pyraclostrobin	0	1	0	0	1	0
4.1.3	boscalid/pyraclostrobin	1	0	0	0	0	0
4.1.7	boscalid/pyraclostrobin	0	0	0	0	0	0
4.1.9	boscalid/pyraclostrobin	1	0	0	0	0	1
4.1.17	boscalid/pyraclostrobin	0	0	0	0	0	0
4.1.18	boscalid/pyraclostrobin	0	0	0	0	0	0
4.1.19	boscalid/pyraclostrobin	0	0	0	0	0	0
4.1.20	boscalid/pyraclostrobin	1	0	1	1	1	1
4.6.7	boscalid/pyraclostrobin	1	1	1	1	1	1
4.6.8	boscalid/pyraclostrobin	1	0	0	0	0	0
4.6.9	boscalid/pyraclostrobin	0	0	0	0	0	0
4.6.10	boscalid/pyraclostrobin	1	1	1	0	1	1
4.6.11	boscalid/pyraclostrobin	0	1	1	1	1	0
4.6.13	boscalid/pyraclostrobin	1	1	1	1	1	0
4.6.15	boscalid/pyraclostrobin	0	0	0	0	0	0
4.6.17	boscalid/pyraclostrobin	0	0	0	0	0	0
4.8.3	boscalid/pyraclostrobin	0	0	0	0	0	0
4.8.7	boscalid/pyraclostrobin	0	0	0	0	0	0
4.8.9	boscalid/pyraclostrobin	0	0	0	0	0	0
4.11.6	boscalid/pyraclostrobin	0	0	1	0	1	0
4.11.7	boscalid/pyraclostrobin	0	0	0	0	0	1
4.11.9	boscalid/pyraclostrobin	0	1	1	1	1	1
4.11.10	boscalid/pyraclostrobin	1	1	0	1	0	0
4.13.6	boscalid/pyraclostrobin	1	1	1	1	1	1
4.13.7	boscalid/pyraclostrobin	0	0	0	0	1	0
4.13.9	boscalid/pyraclostrobin	0	0	1	1	0	0
4.13.10	boscalid/pyraclostrobin	0	0	0	0	0	0
4.13.11	boscalid/pyraclostrobin	1	1	1	1	1	0
4.13.15	boscalid/pyraclostrobin	1	1	1	1	0	0
4.13.17	boscalid/pyraclostrobin	0	1	1	1	1	1
4.13.19	boscalid/pyraclostrobin	1	1	0	0	1	0
4.13.20	boscalid/pyraclostrobin	0	0	1	0	0	0
4.13.26	boscalid/pyraclostrobin	1	1	1	1	1	1
4.13.27	boscalid/pyraclostrobin	0	1	1	1	1	1
4.13.28	boscalid/pyraclostrobin	0	0	0	1	0	0
4.13.29	boscalid/pyraclostrobin	1	0	0	0	0	0
4.13.30	boscalid/pyraclostrobin	1	1	1	0	0	1
4.14.1	boscalid/pyraclostrobin	0	0	1	1	1	0
4.14.2	boscalid/pyraclostrobin	1	0	1	0	0	1
4.14.3	boscalid/pyraclostrobin	0	0	0	0	0	0
4.14.4	boscalid/pyraclostrobin	1	1	0	0	1	0
4.15.5	boscalid/pyraclostrobin	0	0	0	0	0	0
4.15.7	boscalid/pyraclostrobin	1	0	0	0	0	0
4.15.8	boscalid/pyraclostrobin	1	1	1	1	0	1
4.15.10	boscalid/pyraclostrobin	1	1	1	0	1	1
4.15.16	boscalid/pyraclostrobin	1	1	0	0	1	1
4.15.17	boscalid/pyraclostrobin	1	1	1	0	0	1
4.15.18	boscalid/pyraclostrobin	0	0	0	0	0	0
4.15.19	boscalid/pyraclostrobin	0	1	0	0	0	0
4.18.1	boscalid/pyraclostrobin	1	1	1	1	0	0
4.18.2	boscalid/pyraclostrobin	1	1	0	0	0	0
4.18.3	boscalid/pyraclostrobin	1	1	1	1	1	1
4.18.4	boscalid/pyraclostrobin	1	1	0	0	0	0
4.18.5	boscalid/pyraclostrobin	0	0	0	0	0	0
4.20.1	boscalid/pyraclostrobin	1	0	1	1	1	1
4.20.2	boscalid/pyraclostrobin	0	0	0	0	0	0
4.20.3	boscalid/pyraclostrobin	0	0	1	1	1	1
4.20.4	boscalid/pyraclostrobin	0	0	0	0	1	1
4.20.5	boscalid/pyraclostrobin	0	0	0	0	0	0
4.20.13	boscalid/pyraclostrobin	0	0	0	0	0	0
4.20.26	boscalid/pyraclostrobin	0	1	1	0	0	1
4.20.29	boscalid/pyraclostrobin	0	0	1	0	0	0
4.22.7	boscalid/pyraclostrobin	0	0	0	0	0	0
4.22.8	boscalid/pyraclostrobin	1	1	1	1	0	0
4.22.9	boscalid/pyraclostrobin	1	0	0	0	1	0
4.22.11	boscalid/pyraclostrobin	0	0	0	0	1	0
4.22.19	boscalid/pyraclostrobin	1	0	1	0	0	0

## Sheet: Control acquisition
ID	experiment	1+	2+	3+	4+	5+	6+	1o	2o	3o	4o	5o	6o
2.07.1	formulation	0	0	0	0	1	0	0	0	0	0	0	0
2.07.2	formulation	0	0	0	0	0	1	0	0	0	0	0	0
2.07.3	formulation	0	0	0	0	1	0	0	0	0	0	0	0
2.07.4	formulation	0	0	1	1	1	1	0	0	0	0	0	0
2.07.5	formulation	0	1	1	1	1	1	0	0	0	0	0	0
2.9.8	formulation	0	1	1	1	1	1	0	0	0	0	0	0
2.9.9	formulation	0	1	1	1	1	1	0	0	0	0	0	0
2.9.10	formulation	0	0	0	0	0	0	0	0	0	0	0	0
2.9.11	formulation	0	0	0	1	0	0	0	0	0	0	0	0
2.9.12	formulation	0	0	0	0	0	0	0	0	0	0	0	0
2.9.13	formulation	0	0	1	1	1	1	0	0	0	0	0	0
2.9.15	formulation	0	0	0	0	0	0	0	0	0	0	0	0
2.9.16	formulation	0	0	0	0	0	0	0	0	0	0	0	0
2.9.17	formulation	0	0	1	0	1	0	0	0	0	0	0	0
2.9.18	formulation	0	1	1	1	1	1	0	0	1	0	0	0
2.9.19	formulation	0	0	1	1	1	0	0	0	0	0	0	0
2.9.20	formulation	0	1	1	1	1	1	0	0	0	0	0	0
2.9.24	formulation	0	0	0	0	0	0	0	0	0	0	0	0
2.9.26	formulation	0	0	1	0	0	1	0	0	0	0	0	0
2.9.28	formulation	0	0	0	1	0	0	0	0	0	0	0	0
2.9.30	formulation	0	0	0	0	0	0	0	0	0	0	0	0
2.11.2	formulation	0	0	1	1	1	1	0	0	0	0	0	0
2.11.4	formulation	0	1	1	1	1	1	0	0	0	0	0	0
2.11.6	formulation	0	0	0	0	0	0	0	0	0	0	0	0
2.11.8	formulation	0	0	0	0	0	1	0	0	0	0	0	0
2.11.10	formulation	0	0	0	1	1	1	0	0	0	0	0	0
2.11.11	formulation	0	1	1	1	1	1	1	1	0	0	0	0
2.11.12	formulation	0	0	0	0	0	1	0	0	0	0	0	0
2.11.15	formulation	0	0	0	0	1	0	0	0	0	0	0	0
2.11.16	formulation	0	1	0	0	1	1	0	0	0	0	0	0
2.11.18	formulation	0	1	1	1	1	1	1	0	0	1	1	0
2.11.19	formulation	0	0	0	0	0	0	0	0	0	0	0	0
2.11.20	formulation	0	1	1	1	1	1	0	1	0	0	0	0
2.14.1	formulation	0	0	0	0	0	0	0	0	0	0	0	0
2.14.3	formulation	0	0	1	1	1	1	0	0	0	0	0	0
2.14.4	formulation	0	1	1	1	1	1	0	0	0	0	0	0
2.14.5	formulation	0	0	0	1	0	0	0	0	0	0	0	0
2.16.6	formulation	0	0	1	1	1	1	0	0	0	0	0	0
2.16.7	formulation	0	0	1	1	1	1	0	0	0	0	0	0
2.16.8	formulation	0	1	0	0	0	1	0	0	0	0	0	0
2.16.9	formulation	0	0	1	1	1	0	0	0	0	0	0	0
2.16.10	formulation	0	1	1	1	1	1	0	0	0	0	0	0
2.16. 11	formulation	0	0	1	1	0	0	0	0	0	0	0	0
2.16.15	formulation	0	0	1	0	0	0	0	0	0	1	0	0
2.16.17	formulation	0	0	0	0	0	0	0	0	0	0	0	0
2.16.19	formulation	0	0	1	1	1	1	0	0	0	0	0	1
2.16.22	formulation	0	1	1	1	1	0	1	0	0	1	0	1
2.16.24	formulation	0	0	0	0	0	0	0	0	0	0	0	0
2.16.28	formulation	0	0	0	0	1	0	0	0	0	0	0	0
2.16.30	formulation	0	0	0	1	1	1	0	0	0	0	0	0
2.18.04	formulation	0	1	1	1	1	1	0	0	0	0	0	0
2.18.06	formulation	0	0	1	0	1	1	0	0	0	0	0	0
2.18.08	formulation	0	1	0	0	0	0	0	0	0	0	0	0
2.18.10	formulation	0	0	0	0	0	0	0	0	0	0	0	0
2.18.11	formulation	0	0	0	1	1	1	0	0	0	0	0	0
2.18.13	formulation	0	0	0	1	1	0	0	0	0	0	0	0
2.18.15	formulation	0	0	0	1	1	1	0	0	0	0	0	0
2.18.17	formulation	0	0	1	0	0	0	0	0	0	0	0	0
2.18.19	formulation	0	0	1	1	1	1	0	0	0	0	0	0
2.21.3	formulation	0	0	1	1	1	1	0	0	0	0	0	0
2.21.4	formulation	0	0	1	1	1	1	0	0	0	1	0	0
2.21.5	formulation	0	1	1	1	1	1	0	0	0	1	0	0
2.25.5	formulation	0	0	0	0	0	0	0	0	0	0	0	0
2.25.8	formulation	0	1	1	1	1	0	0	0	0	0	0	0
3.2.2	formulation	0	0	1	0	1	1	0	0	1	0	0	0
3.2.4	formulation	0	0	1	0	1	1	0	0	0	0	0	0
3.2.8	formulation	0	0	1	0	1	0	0	0	0	0	0	0
3.2.10	formulation	0	0	0	0	0	0	0	0	0	0	0	0
3.2.11	formulation	0	1	1	1	1	1	1	0	1	1	0	0
3.2.12	formulation	0	0	0	0	0	0	0	0	0	0	0	0
3.2.13	formulation	0	0	1	0	1	1	0	0	0	0	0	0
3.2.15	formulation	0	1	0	0	1	0	0	0	0	0	0	0
3.4.2	formulation	1	1	1	1	1	1	1	0	0	0	0	0
3.4.4	formulation	0	0	0	1	0	1	0	0	0	0	0	0
3.4.6	formulation	0	1	1	1	1	1	0	1	0	0	0	0
3.4.8	formulation	0	1	1	0	0	1	0	1	0	0	0	0
3.4.10	formulation	0	0	1	0	1	0	0	0	0	0	0	0
3.4.11	formulation	0	0	0	0	0	0	0	0	0	0	0	0
3.4.12	formulation	0	0	0	0	0	0	0	0	0	0	0	0
3.4.13	formulation	1	1	0	1	1	1	1	1	0	1	0	0
3.4.14	formulation	0	0	0	0	0	0	0	0	0	0	0	0
3.4.15	formulation	0	1	1	1	1	0	1	0	0	0	1	0
3.7.1	formulation	0	0	0	0	1	0	0	0	0	0	0	0
3.7.2	formulation	0	0	1	1	1	1	0	0	0	0	0	0
3.7.3	formulation	0	1	1	1	1	1	0	1	0	0	0	0
3.7.4	formulation	0	0	1	1	1	1	0	0	0	0	0	0
3.7.5	formulation	0	1	1	1	1	1	1	0	0	0	0	0
3.8.6	formulation	0	0	0	0	0	0	0	0	0	0	0	0
3.8.7	formulation	0	0	0	1	0	1	0	0	0	0	0	0
3.8.8	formulation	0	0	0	1	0	0	0	0	0	0	0	0
3.8.9	formulation	0	1	0	0	1	1	0	0	1	0	0	0
3.14.1	formulation	0	0	0	0	0	0	0	0	0	0	0	0
3.14.2	formulation	0	0	0	0	0	1	0	0	0	0	0	0
3.14.3	formulation	0	1	0	1	1	1	0	0	1	0	0	0
3.16.9	formulation	0	0	1	1	1	1	0	0	0	0	0	0
3.16.15	formulation	0	0	0	0	0	0	0	0	0	0	0	0
3.16.18	formulation	0	0	0	0	0	0	0	0	0	0	0	0
3.18.8	formulation	0	0	0	0	0	1	0	0	0	0	0	0
3.18.9	formulation	0	0	0	1	1	0	0	0	0	0	0	0
3.18.10	formulation	0	0	0	0	0	0	0	0	0	0	0	0
3.18.19	formulation	0	0	1	1	1	0	0	0	0	0	0	0
3.18.20	formulation	0	0	0	0	0	0	0	0	0	0	0	0
3.21.1	formulation	0	0	1	1	1	1	0	0	1	0	0	0
3.21.3	formulation	0	0	1	1	0	1	0	0	0	0	0	0
3.30.1	ingredients	0	0	0	0	0	0	0	0	0	0	0	0
3.30.2	ingredients	0	0	1	0	1	1	0	0	0	0	0	0
3.30.5	ingredients	0	0	1	1	1	1	0	0	0	0	0	0
3.30.11	ingredients	0	0	0	0	0	0	0	0	0	0	0	0
3.30.14	ingredients	0	0	0	0	0	0	0	0	0	0	0	0
3.30.24	ingredients	1	1	1	0	1	1	0	0	0	0	0	0
3.30.26	ingredients	0	0	0	0	0	0	0	0	0	0	0	0
3.30.27	ingredients	0	0	0	0	0	0	0	0	0	0	0	0
3.30.30	ingredients	0	0	0	0	0	0	0	0	0	0	0	0
4.1.2	ingredients	0	1	1	1	1	1	0	0	0	0	0	0
4.1.4	ingredients	0	0	0	1	0	0	0	0	0	0	0	0
4.1.6	ingredients	0	0	0	0	0	0	0	0	0	0	0	0
4.1.8	ingredients	0	0	0	0	0	0	0	0	0	0	0	0
4.1.11	ingredients	0	0	0	0	0	0	0	0	0	0	0	0
4.1.13	ingredients	0	0	0	0	0	0	0	0	0	0	0	0
4.1.14	ingredients	0	1	1	1	0	1	1	0	0	0	0	0
4.1.15	ingredients	0	0	1	1	1	1	0	0	0	0	0	0
4.6.1	ingredients	0	0	1	0	0	0	0	0	0	0	0	0
4.6.2	ingredients	0	0	0	0	0	0	0	0	0	0	0	0
4.6.3	ingredients	0	1	1	1	1	1	1	0	0	0	0	0
4.6.4	ingredients	0	1	1	1	1	1	0	0	0	0	0	0
4.6.5	ingredients	0	1	1	1	1	1	0	0	0	0	0	0
4.6.12	ingredients	0	0	0	0	0	0	0	0	0	0	0	0
4.6.14	ingredients	0	0	0	0	0	0	0	0	0	0	0	0
4.6.18	ingredients	0	0	0	0	0	0	0	0	0	0	0	0
4.6.20	ingredients	0	0	0	0	0	0	0	0	0	0	0	0
4.8.2	ingredients	0	1	1	1	1	1	1	1	0	0	0	0
4.8.6	ingredients	0	0	0	0	1	1	0	0	0	0	0	0
4.8.8	ingredients	0	0	0	0	0	0	0	0	0	0	0	0
4.8.10	ingredients	0	0	0	0	1	1	0	0	0	0	0	0
4.11.1	ingredients	0	0	0	0	0	0	0	0	0	0	0	0
4.11.2	ingredients	0	0	0	1	1	1	0	0	0	0	0	0
4.11.3	ingredients	0	1	1	1	1	1	0	1	0	0	0	0
4.13.3	ingredients	0	0	0	0	0	0	0	0	0	0	0	0
4.13.12	ingredients	0	0	0	0	0	0	0	0	0	0	0	0
4.13.14	ingredients	0	0	0	0	0	0	0	0	0	0	0	0
4.13.16	ingredients	0	0	0	1	1	0	1	0	0	1	0	0
4.13.18	ingredients	0	0	1	1	1	1	0	1	0	0	0	0
4.13.21	ingredients	0	0	0	1	1	1	0	0	0	0	0	0
4.13.22	ingredients	0	1	1	1	1	1	1	1	0	0	0	0
4.13.23	ingredients	0	0	0	1	1	0	0	0	0	0	0	0
4.13.24	ingredients	0	0	0	0	1	0	0	0	0	0	0	0
4.13.25	ingredients	0	0	0	1	1	1	0	0	0	0	0	0
4.14.7	ingredients	0	0	1	0	1	1	0	0	0	0	0	0
4.14.8	ingredients	0	0	0	1	1	1	0	0	0	0	0	0
4.14.9	ingredients	0	0	1	0	1	1	0	0	0	0	0	0
4.15.2	ingredients	0	1	1	1	1	1	0	1	0	0	0	0
4.15.4	ingredients	0	1	1	1	1	1	0	0	0	0	1	0
4.15.6	ingredients	0	0	1	0	0	0	0	0	0	0	0	0
4.15.11	ingredients	0	0	0	0	0	0	0	0	0	0	0	0
4.15.13	ingredients	0	0	1	1	1	1	0	0	0	0	0	0
4.15.14	ingredients	0	0	0	0	0	0	0	0	0	0	0	0
4.18.6	ingredients	0	0	1	1	1	1	0	0	0	0	0	0
4.18.7	ingredients	1	0	1	1	1	1	1	1	0	0	0	0
4.18.9	ingredients	0	0	0	0	1	1	0	0	0	0	0	0
4.20.7	ingredients	0	0	0	0	0	0	0	0	0	0	0	0
4.20.8	ingredients	0	0	0	0	0	0	0	0	0	0	0	0
4.20.9	ingredients	0	0	0	0	0	0	0	0	0	0	0	0
4.20.14	ingredients	0	0	0	0	0	0	0	0	0	0	0	0
4.20.21	ingredients	0	0	0	0	0	0	0	0	0	0	0	0
4.20.22	ingredients	0	0	1	1	1	1	0	0	1	0	0	0
4.20.23	ingredients	0	0	0	0	0	0	0	0	0	0	0	0
4.20.25	ingredients	1	0	1	1	1	1	0	0	1	1	0	1
4.22.3	ingredients	0	0	0	0	0	0	0	0	0	0	0	0
4.22.4	ingredients	0	0	0	0	0	0	0	0	0	0	0	0
4.22.6	ingredients	0	1	1	1	1	1	0	1	1	1	1	0
4.22.12	ingredients	0	0	0	1	0	0	0	0	0	0	0	0
4.22.16	ingredients	0	0	0	0	0	0	0	0	0	0	0	0
4.22.18	ingredients	0	0	0	0	0	0	0	0	0	0	0	0
4.22.20	ingredients	0	0	0	0	0	0	0	0	0	0	0	0

## Sheet: Control extinction
ID	experiment	1	2	3	4	5	6
2.07.1	formulation	0	0	0	0	0	0
2.07.2	formulation	1	1	1	1	1	0
2.07.3	formulation	1	0	0	1	1	0
2.07.4	formulation	1	1	1	1	1	1
2.07.5	formulation	1	1	1	1	1	1
2.9.8	formulation	1	1	1	1	1	1
2.9.9	formulation	1	1	1	1	1	0
2.9.10	formulation	0	0	1	0	1	1
2.9.11	formulation	0	0	0	1	0	0
2.9.12	formulation	0	0	0	0	0	0
2.9.13	formulation	1	1	1	1	1	0
2.9.15	formulation	0	1	0	1	1	0
2.9.16	formulation	0	0	0	0	0	0
2.9.17	formulation	0	1	0	1	1	1
2.9.18	formulation	1	1	1	1	1	1
2.9.19	formulation	0	0	0	1	1	0
2.9.20	formulation	1	0	1	1	0	0
2.9.24	formulation	0	0	0	0	0	0
2.9.26	formulation	0	0	0	0	0	0
2.9.28	formulation	0	0	0	0	0	0
2.9.30	formulation	0	0	0	0	0	0
2.11.2	formulation	1	1	1	1	1	1
2.11.4	formulation	1	1	0	1	1	0
2.11.6	formulation	1	1	1	1	0	1
2.11.8	formulation	0	0	0	0	0	0
2.11.10	formulation	1	1	0	1	1	0
2.11.11	formulation	1	1	1	1	1
2.11.12	formulation	1	0	0	0	0	1
2.11.15	formulation	1	1	1	0	0	0
2.11.16	formulation	1	1	1	1	1
2.11.18	formulation	1	1	1	1	1	1
2.11.19	formulation	0	0	0	1	0
2.11.20	formulation	1	1	1	1	1	1
2.14.1	formulation	0	0	0	0	0	0
2.14.3	formulation	1	0	1	0	0	0
2.14.4	formulation	1	1	1	1	1	1
2.14.5	formulation	0	0	0	0	1	0
2.16.6	formulation	1	0	1	1	1	1
2.16.7	formulation	1	1	1	1	0	0
2.16.8	formulation	0	1	1	0	0	0
2.16.9	formulation	0	0	1	0	0	0
2.16.10	formulation	1	1	1	1	1	1
2.16. 11	formulation	0	0	0	0	0	0
2.16.15	formulation	0	1	1	1	1	0
2.16.17	formulation	NA	NA	NA	NA	NA	NA
2.16.19	formulation	1	1	1	1	1	1
2.16.22	formulation	1	1	1	1	1	1
2.16.24	formulation	0	0	0	0	0	0
2.16.28	formulation	0	0	0	0	1	0
2.16.30	formulation	1	1	1	1	1	0
2.18.04	formulation	1	1	1	1	1	1
2.18.06	formulation	1	0	0	0	1	0
2.18.08	formulation	0	0	0	0	0	0
2.18.10	formulation	0	0	0	0	0	0
2.18.11	formulation	1	1	1	1	1	1
2.18.13	formulation	0	1	0	0	1	0
2.18.15	formulation	0	1	1	1	1	1
2.18.17	formulation	0	1	0	0	0	0
2.18.19	formulation	1	1	1	1	0	1
2.21.3	formulation	1	1	1	1	0	0
2.21.4	formulation	1	1	1	1	1	1
2.21.5	formulation	1	1	1	1	0	0
2.25.5	formulation	NA	NA	NA	NA	NA	NA
2.25.8	formulation	1	1	1	1	1	1
3.2.2	formulation	0	1	1	0	1	0
3.2.4	formulation	1	1	1	0	1	1
3.2.8	formulation	1	1	0	0	1	1
3.2.10	formulation	0	0	0	0	0	0
3.2.11	formulation	1	1	1	1	1	1
3.2.12	formulation	1	1	0	0	1	1
3.2.13	formulation	NA	NA	NA	NA	NA	NA
3.2.15	formulation	0	0	0	0	0	0
3.4.2	formulation	1	1	0	0	1	0
3.4.4	formulation	1	0	0	0	0	1
3.4.6	formulation	1	1	1	1	1	1
3.4.8	formulation	0	0	0	1	0	0
3.4.10	formulation	0	0	0	0	0	0
3.4.11	formulation	NA	NA	NA	NA	NA	NA
3.4.12	formulation	0	0	0	0	0	0
3.4.13	formulation	1	1	1	1	0	0
3.4.14	formulation	NA	NA	NA	NA	NA	NA
3.4.15	formulation	1	1	1	1	0	0
3.7.1	formulation	0	0	0	0	0	0
3.7.2	formulation	1	1	1	1	0	0
3.7.3	formulation	1	1	1	1	1	0
3.7.4	formulation	1	1	0	0	1	0
3.7.5	formulation	1	1	1	1	0	0
3.8.6	formulation	0	0	0	0	0	0
3.8.7	formulation	0	1	1	1	0	0
3.8.8	formulation	1	0	0	0	0	0
3.8.9	formulation	1	1	1	0	0	0
3.14.1	formulation	0	0	0	0	0	0
3.14.2	formulation	0	0	0	0	0	0
3.14.3	formulation	1	1	1	1	1	1
3.16.9	formulation	1	1	1	1	1	0
3.16.15	formulation	0	0	0	0	0	0
3.16.18	formulation	0	0	0	0	0	0
3.18.8	formulation	0	1	0	0	0	0
3.18.9	formulation	1	0	0	0	1	0
3.18.10	formulation	0	0	0	0	0	0
3.18.19	formulation	0	0	0	0	0	0
3.18.20	formulation	NA	NA	NA	NA	NA	NA
3.21.1	formulation	0	1	1	1	1	1
3.21.3	formulation	1	1	1	0	1	1
3.30.1	ingredients	0	0	0	0	0	0
3.30.2	ingredients	1	0	1	1	1	0
3.30.5	ingredients	1	1	1	1	1	0
3.30.11	ingredients	0	0	0	0	0	0
3.30.14	ingredients	0	0	0	0	0	0
3.30.24	ingredients	1	1	1	1	1	1
3.30.26	ingredients	0	0	0	0	0	0
3.30.27	ingredients	0	0	0	0	0	0
3.30.30	ingredients	0	0	0	0	0	0
4.1.2	ingredients	1	1	1	1	0	1
4.1.4	ingredients	1	1	0	0	0	0
4.1.6	ingredients	0	0	0	0	0	0
4.1.8	ingredients	0	0	0	0	0	0
4.1.11	ingredients	0	0	0	0	0	0
4.1.13	ingredients	0	0	0	0	0	0
4.1.14	ingredients	0	1	0	0	0	0
4.1.15	ingredients	0	0	0	0	1	0
4.6.1	ingredients	1	0	0	1	0	0
4.6.2	ingredients	0	0	0	0	0	0
4.6.3	ingredients	1	0	1	1	1	1
4.6.4	ingredients	0	0	1	1	1	1
4.6.5	ingredients	1	0	1	1	1	1
4.6.12	ingredients	0	0	1	0	0	0
4.6.14	ingredients	0	0	0	0	0	0
4.6.18	ingredients	0	0	0	0	0	0
4.6.20	ingredients	0	0	0	0	0	0
4.8.2	ingredients	1	1	0	0	1	1
4.8.6	ingredients	1	0	1	1	0	0
4.8.8	ingredients	0	0	0	0	0	0
4.8.10	ingredients	0	1	0	1	0	0
4.11.1	ingredients	0	1	0	0	0	1
4.11.2	ingredients	1	0	1	1	0	0
4.11.3	ingredients	1	1	1	1	1	1
4.13.3	ingredients	0	0	0	0	0	0
4.13.12	ingredients	0	0	0	0	0	0
4.13.14	ingredients	0	0	0	0	0	0
4.13.16	ingredients	1	1	1	0	0	1
4.13.18	ingredients	1	0	1	1	1	1
4.13.21	ingredients	1	1	1	0	0	0
4.13.22	ingredients	1	1	0	1	0	1
4.13.23	ingredients	1	0	0	1	0	0
4.13.24	ingredients	1	1	1	0	1	1
4.13.25	ingredients	0	1	0	1	1	1
4.14.7	ingredients	1	1	1	0	0	0
4.14.8	ingredients	1	1	1	1	0	0
4.14.9	ingredients	1	1	1	1	1	1
4.15.2	ingredients	1	1	0	1	1	1
4.15.4	ingredients	1	1	1	1	0	0
4.15.6	ingredients	0	0	0	0	0	0
4.15.11	ingredients	0	0	1	0	0	0
4.15.13	ingredients	1	1	1	1	1	1
4.15.14	ingredients	0	0	0	0	0	0
4.18.6	ingredients	1	1	0	0	0	0
4.18.7	ingredients	1	0	1	1	1	1
4.18.9	ingredients	1	1	1	0	0	1
4.20.7	ingredients	0	0	0	0	0	0
4.20.8	ingredients	0	0	0	0	0	0
4.20.9	ingredients	0	0	0	0	0	0
4.20.14	ingredients	0	0	1	0	0	0
4.20.21	ingredients	0	0	0	0	0	0
4.20.22	ingredients	1	1	1	0	1	1
4.20.23	ingredients	0	0	0	0	0	0
4.20.25	ingredients	1	1	1	1	1	1
4.22.3	ingredients	0	0	0	0	0	0
4.22.4	ingredients	0	0	0	0	0	0
4.22.6	ingredients	1	1	1	1	1	1
4.22.12	ingredients	0	0	0	0	0	0
4.22.16	ingredients	0	0	0	0	1	1
4.22.18	ingredients	0	0	0	0	0	0
4.22.20	ingredients	0	0	0	0	0	0
